# Supplementary material for: microRNA Expression Profiles in the Ventral Hippocampus during Pubertal Development and the Impact of Peri-Pubertal Binge Alcohol Exposure
Source: Noncoding RNA. 2019 Mar 5;5(1):21. doi: 10.3390/ncrna5010021 (PMC6468757; doi:10.3390/ncrna5010021)
Supplement: Supplementary file 1 [file ncrna-05-00021-s001.zip]

Archive with 10 entries (9 files):
- ncrna-434944-suppl/
- ncrna-434944-suppl/desktop.ini
- ncrna-434944-suppl/S1 miRNA array gene list.docx
- ncrna-434944-suppl/S2 mRNA array gene list.docx
- ncrna-434944-suppl/S3 qPCR primers.docx
- ncrna-434944-suppl/S4 Antibodies.docx
- ncrna-434944-suppl/Table S1 miRNA array gene list.pdf
- ncrna-434944-suppl/Table S2 mRNA array gene list.pdf
- ncrna-434944-suppl/Table S3 qPCR primers.pdf
- ncrna-434944-suppl/Table S4 Antibodies.pdf
